# Supplementary material for: FR-Match: robust matching of cell type clusters from single cell RNA sequencing data using the Friedman–Rafsky non-parametric test
Source: Brief Bioinform. 2020 Nov 30;22(4):bbaa339. doi: 10.1093/bib/bbaa339 (PMC8294536; doi:10.1093/bib/bbaa339)
Supplement: Supplementary_figures_R1_FINAL_bbaa339 [file supplementary_figures_r1_final_bbaa339.zip]

Archive with 1 entries (1 files):
- Supplementary_figures_R1_FINAL_bbaa339.docx
